# Supplementary material for: From Sea to Cell: Ascophyllum nodosum and Fucus vesiculosus Extracts Attenuate NF-κB-Mediated Inflammation and Protect Intestinal Barrier Integrity—A Comprehensive Analysis Applying In Vitro and In Vivo Models
Source: Mar Drugs. 2026 May 19;24(5):182. doi: 10.3390/md24050182 (PMC13208233; doi:10.3390/md24050182)
Supplement: Supplementary file 1 [file marinedrugs-24-00182-s001.zip]

Archive with 1 entries (1 files):
- marinedrugs-4289233-supplementary.pdf
